# Supplementary material for: Stress increases blood beta‐hydroxybutyrate levels and prefrontal cortex NLRP3 activity jointly in a rodent model
Source: Neuropsychopharmacol Rep. 2021 Feb 20;41(2):159–67. doi: 10.1002/npr2.12164 (PMC8340844; doi:10.1002/npr2.12164)
Supplement: Supplementary file 1 — Table [file NPR2-41-159-s001.xlsx]

## Sheet: Experiment1 BHB
		TailBlood BHB Concentration (mmol/L)	Heart Blood BHB Concentration (μmol/L)
	Control	0.5	63.6
		0.6	89.6
		0.5	121.7
		0.6	83.1
		0.6	91.1
		0.8	112.6
		0.7	106.4
		0.8	205.7
	IMM	1.1	146.2
		0.7	95
		0.8	282.2
		0.7	308.4
		0.7	191.4
		0.7	367.7
		0.7	291.4
		0.8	270.7
		0.8	258.9
		0.9	405.9
		0.8	283.8
		0.9	410.9
		1.1	662.2
		1	578.3
		1.1	585.2
		0.8	371.6
		0.8	120.7
		0.9	340.6
		0.8	416.8
		0.8	179.7
		0.7	316.4
		1.2	732

## Sheet: Experiment1 activeNLRP3
		activeNLRP3(%of Control)
	Control	52.7644
		86.0589
		140.483
		120.693
		132.701
		110.756
		72.9912
		83.5519
	IMM Low BHB	84.3873
		120.425
		179.376
		144.852
		192.866
		160.66
		104.163
		120.073
	IMM High BHB	110.289
		145.929
		183.078
		128.087
		135.689
		177.061
		101.973
		223.166

## Sheet: Experimental2 Control,SD 
		NLRP3 (%of Control)	OFT time in center(sec)	SIT SI ratio	FST10min immobility(%)	Heart Blood BHB Concentration (μmol/L)
	Control	70.6022	104	0.806031	23	88.1
		139.979	121	0.438333	51	149
		85.2979	89	1.80322	47	112.8
		142.247	86	1.58593	35	68.6
		124.217	116	1.577	5	119.2
		106.817	62	2.44346	38	97.6
		80.334	119	2.57958	52	102.6
		50.5062	86	2.3358	46	106.3
	SD	93.3226	93	1.35012	72	225.6
		172.136	41	1.54067	33	173.7
		109.377	54	0.941825	58	146.4
		187.173	43	1.3027	70	304.8
		71.8809	62	0.673088	52	141.1
		138.103	35	0.226734	64	131.2
		103.472	43	1.02299	75	236.2
		108.345	54	0.52474	49	261.7
		194.745	29	0.684475	36	174.1
		147.629	36	0.808155	78	273.8
		191.958	29	1.14288	66	218.9
		159.347	48	1.57317	51	165.9
		122.605	39	0.839917	53	324.3
		141.483	43	1.5606	66	232.1
		69.4201	62	1.72175	55	137.2
		106.851	37	0.878378	31	260.7
		224.873	36	1.34864	63	250.4
		164.951	40	1.13332	38	128
		153.282	30	1.96418	39	107.9
		190.88	25	1.58018	62	259.4
		173.672	31	0.0914826	51	263.4

## Sheet: Experimental2 C,LowBHB,HighBHB
		Heart Blood BHB Concentration(μmol/L)	NLRP3 (%of Control)	OFT time in center(sec)	FST10min immobility(%)	SIT SI ratio	Locomoter (cm)
	Control	128	70.6022	104	23	0.806031	1451.76
		149	139.979	121	51	0.438333	1145.6
		112.8	85.2979	89	47	1.80322	1515.9
		68.6	142.247	86	35	1.58593	1221.81
		119.2	124.217	116	5	1.577	1671.43
		97.6	106.817	62	38	2.44346	1453.08
		102.6	80.334	119	52	2.57958	1598.59
		106.3	50.5062	86	46	2.3358	1429.11
	LowBHB	173.7	172.136	41	33	1.54067	1515.86
		146.4	109.377	54	58	0.941825	1501.43
		141.1	71.8809	62	52	0.673088	1439.13
		131.2	138.103	35	64	0.226734	1332.98
		165.9	159.347	48	51	1.57317	1473.64
		137.2	69.4201	62	55	1.72175	1332.13
		128	164.951	40	38	1.13332	1538.52
		107.9	153.282	30	39	1.96418	1101.62
	HighBHB	304.8	187.173	43	70	1.3027	1601.11
		261.7	108.345	54	49	0.52474	1091.49
		273.8	147.629	36	78	0.808155	1424.97
		324.3	122.605	39	53	0.839917	1479.19
		260.7	106.851	37	31	0.878378	1234.04
		250.4	224.873	36	63	1.34864	1505.29
		259.4	190.88	25	62	1.58018	1551.67
		263.4	173.672	31	51	0.0914826	1018.39

## Sheet: Experimental2 BHB&activeNLRP3
	Heart Blood BHB Concentration(μmol/L)	NLRP3 (%of Control)
	68.6	91.9643
	88.1	75.6759
	97.6	120.312
	102.6	125.882
	106.3	50.5062
	107.9	153.282
	112.8	85.2979
	119.2	86.1659
	128	164.951
	131.2	138.103
	137.2	69.4201
	141.1	71.8809
	146.4	109.377
	149	139.979
	165.9	159.347
	173.7	172.136
	174.1	194.745
	218.9	191.958
	225.6	93.3226
	232.1	141.483
	236.2	103.472
	250.4	224.873
	259.4	190.88
	260.7	106.851
	261.7	108.345
	263.4	173.672
	273.8	147.629
	304.8	187.173
	324.3	122.605

## Sheet: Experiment3 Glucose,BHB
		Glucose (mg/dL)	Heart Blood BHB Concentration (μmol/L)
	Baseline	220	96.8
		228.5	93.9
		233.3	152.6
		207.5	103.9
		209.5	75.7
		213.8	112.1
		249.5	146.9
		255.9	121.4
		291.7	224.1
		221.8	78
	Control	178.1	131.6
		210.3	85.3
		215.2	119.9
		172.2	61.1
		251	128.6
		230.9	115.5
		197	198.6
	IMM	443.2	295.3
		377	589.1
		292.5	434.8
		304.6	386.7
		306.3	347.6
		296.8	294.1
		356.1	483
		302.8	134.2
		404.5	149.1
		314.4	446.9
		352.3	323.1
		293.4	622.4
		439.1	361.4
		410.8	226.8
